# Supplementary material for: Machine Learning-Assisted Classification of Paraffin-Embedded Brain Tumors with Raman Spectroscopy
Source: Brain Sci. 2024 Mar 23;14(4):301. doi: 10.3390/brainsci14040301 (PMC11048578; doi:10.3390/brainsci14040301)
Supplement: Supplementary file 1 [file brainsci-14-00301-s001.zip]

Archive with 1 entries (1 files):
- brainsci-2892164-supplementary.pdf
